# Supplementary material for: Subchromosome-Scale Nuclear and Complete Mitochondrial Genome Characteristics of Morchella crassipes
Source: Int J Mol Sci. 2020 Jan 12;21(2):483. doi: 10.3390/ijms21020483 (PMC7014384; doi:10.3390/ijms21020483)
Supplement: Supplementary file 1 [file ijms-21-00483-s001.zip]

Archive with 8 entries (7 files):
- ijms-633159-SI/
- ijms-633159-SI/Figure S1 CAZYme information of genome╕▒▒╛.jpg
- ijms-633159-SI/Figure S2 Mitochondrial genome of Morchella crassipes.jpg
- ijms-633159-SI/Figure S3 Mitochondrial genome different repeat size repeat to self.jpg
- ijms-633159-SI/Table S1 repetitive result of Morchella importuna.xlsx
- ijms-633159-SI/Table S2 The transcription factors information of Morchella crassipes.xls
- ijms-633159-SI/Table S3 The detailed reference genome information used in this paper.xlsx
- ijms-633159-SI/Table S4 Mitochondrial genome intron information of Morchella crassipes.xlsx
