# Supplementary material for: Subchromosome-Scale Nuclear and Complete Mitochondrial Genome Characteristics of Morchella crassipes
Source: Int J Mol Sci. 2020 Jan 12;21(2):483. doi: 10.3390/ijms21020483 (PMC7014384; doi:10.3390/ijms21020483)
Supplement: Supplementary file 1 [file ijms-21-00483-s001.zip › ijms-633159-SI/Table S1 repetitive result of Morchella importuna.xlsx]

## Sheet: Sheet1
total 8703914 bp sites were identified to be repeat
DNA:
	CMC-EnSpm	117	95060
	MULE-MuDR	2	28666
	PIF-Harbinger	8	6227
	PiggyBac	20	19523
	TcMar-Fot1	9	11260
	TcMar-Mariner	2	11418
	TcMar-Sagan	1	882
	TcMar-Tc1	57	41132
	hAT-Ac	182	38654
LINE:
	L2	175	11795
	Tad1	178	324980
LTR:
	Copia	63	65605
	ERV4	5	8500
	Gypsy	1276	2541892
	Ngaro	2	44502
	Pao	11	6684
RC:
	Helitron	31	85108
Satellite:
	5S	62	7698
Low_complexity	4968	249002
SINE?	100	8763
Satellite	8	6128
Simple_repeat	28637	1262167
Unknown	22988	4086529
rRNA	8	5692
