# Supplementary material for: Subchromosome-Scale Nuclear and Complete Mitochondrial Genome Characteristics of Morchella crassipes
Source: Int J Mol Sci. 2020 Jan 12;21(2):483. doi: 10.3390/ijms21020483 (PMC7014384; doi:10.3390/ijms21020483)
Supplement: Supplementary file 1 [file ijms-21-00483-s001.zip › ijms-633159-SI/Table S2 The transcription factors information of Morchella crassipes.xls]

## Sheet: out.tf
Zn2Cys6	99	MIM10M26Gene04479,MIM10M26Gene02844,MIM10M26Gene06736,MIM10M26Gene09522,MIM10M26Gene07311,MIM10M26Gene02297,MIM10M26Gene03203,MIM10M26Gene01491,MIM10M26Gene00711,MIM10M26Gene09286,MIM10M26Gene03241,MIM10M26Gene02795,MIM10M26Gene02368,MIM10M26Gene06591,MIM10M26Gene04735,MIM10M26Gene07144,MIM10M26Gene03025,MIM10M26Gene09442,MIM10M26Gene00764,MIM10M26Gene01979,MIM10M26Gene06651,MIM10M26Gene00466,MIM…
Homeodomain-like	61	MIM10M26Gene07135,MIM10M26Gene01403,MIM10M26Gene09008,MIM10M26Gene04359,MIM10M26Gene11389,MIM10M26Gene11617,MIM10M26Gene05806,MIM10M26Gene11035,MIM10M26Gene02638,MIM10M26Gene07381,MIM10M26Gene04647,MIM10M26Gene02351,MIM10M26Gene07357,MIM10M26Gene00028,MIM10M26Gene08156,MIM10M26Gene04966,MIM10M26Gene01889,MIM10M26Gene02671,MIM10M26Gene03557,MIM10M26Gene05677,MIM10M26Gene08348,MIM10M26Gene00126,MIM…
Zinc	50	MIM10M26Gene01860,MIM10M26Gene06704,MIM10M26Gene05579,MIM10M26Gene09686,MIM10M26Gene06012,MIM10M26Gene11041,MIM10M26Gene10120,MIM10M26Gene07710,MIM10M26Gene11349,MIM10M26Gene00368,MIM10M26Gene01373,MIM10M26Gene11152,MIM10M26Gene11413,MIM10M26Gene09338,MIM10M26Gene11387,MIM10M26Gene10074,MIM10M26Gene00724,MIM10M26Gene11196,MIM10M26Gene00774,MIM10M26Gene03635,MIM10M26Gene05488,MIM10M26Gene04898,MIM…
Myb	25	MIM10M26Gene08159,MIM10M26Gene07990,MIM10M26Gene03832,MIM10M26Gene01403,MIM10M26Gene07076,MIM10M26Gene06324,MIM10M26Gene11617,MIM10M26Gene05806,MIM10M26Gene04649,MIM10M26Gene06146,MIM10M26Gene04647,MIM10M26Gene02351,MIM10M26Gene09097,MIM10M26Gene07357,MIM10M26Gene08156,MIM10M26Gene02616,MIM10M26Gene08160,MIM10M26Gene01889,MIM10M26Gene08793,MIM10M26Gene07856,MIM10M26Gene07075,MIM10M26Gene11013,MIM…
bZIP	19	MIM10M26Gene02195,MIM10M26Gene11458,MIM10M26Gene00553,MIM10M26Gene01712,MIM10M26Gene04544,MIM10M26Gene03101,MIM10M26Gene10668,MIM10M26Gene05500,MIM10M26Gene02653,MIM10M26Gene05022,MIM10M26Gene07916,MIM10M26Gene08669,MIM10M26Gene05910,MIM10M26Gene03294,MIM10M26Gene02268,MIM10M26Gene10634,MIM10M26Gene03281,MIM10M26Gene06899,MIM10M26Gene09814
Centromere	15	MIM10M26Gene05265,MIM10M26Gene03557,MIM10M26Gene09008,MIM10M26Gene04377,MIM10M26Gene05518,MIM10M26Gene00126,MIM10M26Gene03911,MIM10M26Gene01287,MIM10M26Gene09677,MIM10M26Gene09314,MIM10M26Gene09798,MIM10M26Gene08915,MIM10M26Gene04332,MIM10M26Gene00066,MIM10M26Gene08714
HMG	13	MIM10M26Gene09952,MIM10M26Gene09410,MIM10M26Gene04754,MIM10M26Gene03599,MIM10M26Gene06907,MIM10M26Gene04858,MIM10M26Gene00400,MIM10M26Gene10565,MIM10M26Gene01285,MIM10M26Gene09563,MIM10M26Gene03401,MIM10M26Gene03953,MIM10M26Gene00356
GATA	10	MIM10M26Gene04002,MIM10M26Gene00559,MIM10M26Gene08575,MIM10M26Gene06924,MIM10M26Gene10458,MIM10M26Gene02466,MIM10M26Gene10222,MIM10M26Gene07842,MIM10M26Gene01054,MIM10M26Gene03648
Heteromeric	8	MIM10M26Gene00409,MIM10M26Gene08811,MIM10M26Gene02201,MIM10M26Gene04295,MIM10M26Gene04551,MIM10M26Gene02928,MIM10M26Gene06154,MIM10M26Gene01718
Homeobox	8	MIM10M26Gene02671,MIM10M26Gene00645,MIM10M26Gene04359,MIM10M26Gene02143,MIM10M26Gene06504,MIM10M26Gene11035,MIM10M26Gene01660,MIM10M26Gene06137
AT-rich	6	MIM10M26Gene01720,MIM10M26Gene03550,MIM10M26Gene05754,MIM10M26Gene10656,MIM10M26Gene03903,MIM10M26Gene02203
APSES	5	MIM10M26Gene08011,MIM10M26Gene02854,MIM10M26Gene07211,MIM10M26Gene10549,MIM10M26Gene02446
Bromodomain	5	MIM10M26Gene05499,MIM10M26Gene03607,MIM10M26Gene01407,MIM10M26Gene01893,MIM10M26Gene03962
Forkhead	4	MIM10M26Gene07336,MIM10M26Gene09122,MIM10M26Gene09741,MIM10M26Gene11428
Transcription	4	MIM10M26Gene09572,MIM10M26Gene04557,MIM10M26Gene09711,MIM10M26Gene03370
SART1	3	MIM10M26Gene07600,MIM10M26Gene11343,MIM10M26Gene07601
Lambda	3	MIM10M26Gene01962,MIM10M26Gene01478,MIM10M26Gene00748
Helix-turn-helix,	3	MIM10M26Gene02638,MIM10M26Gene10829,MIM10M26Gene08714
RFX	3	MIM10M26Gene01720,MIM10M26Gene07558,MIM10M26Gene02203
Helix-turn-helix	2	MIM10M26Gene01962,MIM10M26Gene01478
MADS-box	2	MIM10M26Gene08846,MIM10M26Gene00978
Grainyhead/CP2	2	MIM10M26Gene03556,MIM10M26Gene03910
GCN5-like	1	MIM10M26Gene10281
CCR4-Not	1	MIM10M26Gene01262
p53-like	1	MIM10M26Gene02626
TEA/ATTS	1	MIM10M26Gene09376
YL1	1	MIM10M26Gene04785
ssDNA-binding	1	MIM10M26Gene07207
SGT1	1	MIM10M26Gene00444
