# Supplementary material for: Subchromosome-Scale Nuclear and Complete Mitochondrial Genome Characteristics of Morchella crassipes
Source: Int J Mol Sci. 2020 Jan 12;21(2):483. doi: 10.3390/ijms21020483 (PMC7014384; doi:10.3390/ijms21020483)
Supplement: Supplementary file 1 [file ijms-21-00483-s001.zip › ijms-633159-SI/Table S3 The detailed reference genome information used in this paper.xlsx]

## Sheet: Sheet1
Kingdom	Phylum	Sub-Phylum	Class	Species name	lifestyle	Genome size	gene number	Gene density per Mb	Reference
Dikarya	Basidiomycota	Ustilaginomycotina	Ustilaginomycetes	Ustilago maydis	Parasitism	19664308	6783	344.94	Kamper J, Kahmann R, Bolker M, Ma LJ, Brefort T, Saville BJ, Banuett F, Kronstad JW, Gold SE, Muller O, Perlin MH, Wosten HA, de Vries R, Ruiz-Herrera J, Reynaga-Pena CG, Snetselaar K, McCann M, Perez-Martin J, Feldbrugge M, Basse CW, Steinberg G, Ibeas JI, Holloman W, Guzman P, Farman M, Stajich JE, Sentandreu R, Gonzalez-Prieto JM, Kennell JC, Molina L, Schirawski J, Mendoza-Mendoza A, Greiling…
		Agaricomycotina	Agaricomycetes	Pleurotus ostreatus	saprophytic	34343005	12330	359.025	Riley R, Salamov AA, Brown DW, Nagy LG, Floudas D, Held BW, Levasseur A, Lombard V, Morin E, Otillar R, Lindquist EA, Sun H, LaButti KM, Schmutz J, Jabbour D, Luo H, Baker SE, Pisabarro AG, Walton JD, Blanchette RA, Henrissat B, Martin F, Cullen D, Hibbett DS, Grigoriev IV Extensive sampling of basidiomycete genomes demonstrates inadequacy of the white-rot/brown-rot paradigm for wood decay fungi.…
		Agaricomycotina	Agaricomycetes	Schizophyllum commune	saprophytic	38670379	16319	422.003	Ohm RA, de Jong JF, Lugones LG, Aerts A, Kothe E, Stajich JE, de Vries RP, Record E, Levasseur A, Baker SE, Bartholomew KA, Coutinho PM, Erdmann S, Fowler TJ, Gathman AC, Lombard V, Henrissat B, Knabe N, Kues U, Lilly WW, Lindquist E, Lucas S, Magnuson JK, Piumi F, Raudaskoski M, Salamov A, Schmutz J, Schwarze FW, vanKuyk PA, Horton JS, Grigoriev IV, Wosten HA Genome sequence of the model mushroo…
	Ascomycota	Pezizomycotina	Pezizomycetes	Morchella importuna M04M26	unknown	51078152	11770	230.431
		Pezizomycotina	Pezizomycetes	Morchella crassipes M10M26	unknown	56756124	11567	203.802	This paper
		Pezizomycotina	Pezizomycetes	Tuber melanosporum Mel28 v1.2	ectomycorrhizal	124945702	10058	80.499	Martin F, Kohler A, Murat C, Balestrini R, Coutinho PM, Jaillon O, Montanini B, Morin E, Noel B, Percudani R, Porcel B, Rubini A, Amicucci A, Amselem J, Anthouard V, Arcioni S, Artiguenave F, Aury JM, Ballario P, Bolchi A, Brenna A, Brun A, Buee M, Cantarel B, Chevalier G, Couloux A, Da Silva C, Denoeud F, Duplessis S, Ghignone S, Hilselberger B, Iotti M, Marcais B, Mello A, Miranda M, Pacioni G,…
		Pezizomycotina	Pezizomycetes	Choiromyces venosus 120613-1 v1.0	ectomycorrhizal	126035033	17986	142.706	Murat C, Payen T, Noel B, Kuo A, Morin E, Chen J, Kohler A, Krizsan K, Balestrini R, Da Silva C, Montanini B, Hainaut M, Levati E, Barry KW, Belfiori B, Cichocki N, Clum A, Dockter RB, Fauchery L, Guy J, Iotti M, Le Tacon F, Lindquist EA, Lipzen A, Malagnac F, Mello A, Molinier V, Miyauchi S, Poulain J, Riccioni C, Rubini A, Sitrit Y, Splivallo R, Traeger S, Wang M, Zifcakova L, Wipf D, Zambonell…
		Pezizomycotina	Pezizomycetes	Morchella snyderi DOB2414 v1.0	saprophytic	54771879	11100	202.659	JGI
		Pezizomycotina	Pezizomycetes	Gyromitra esculenta CBS101906 v1.0	unknown	45046303	11202	248.677	JGI
		Pezizomycotina	Pezizomycetes	Caloscypha fulgens ATCC 42695 v1.0	unknown	44839139	9203	205.245	JGI
		Pezizomycotina	Pezizomycetes	Pyronema confluens CBS100304	saprophytic	50026054	13367	267.201	Traeger S, Altegoer F, Freitag M, Gabaldon T, Kempken F, Kumar A, Marcet-Houben M, Poggeler S, Stajich JE, Nowrousian M The genome and development-dependent transcriptomes of Pyronema confluens: a window into fungal evolution. PLoS Genet. 2013;9(9):e1003820. doi: 10.1371/journal.pgen.1003820. Epub 2013 Sep 19.
		Pezizomycotina	Pezizomycetes	Wilcoxina mikolae CBS 423.85 v1.0	ectomycorrhizal	117288895	13093	111.63	JGI
		Pezizomycotina	Pezizomycetes	Tricharina praecox DOB2270 v1.0	saprophytic	38357564	10413	271.472	JGI
		Pezizomycotina	Pezizomycetes	Ascodesmis nigricans CBS 389.68 v1.0	coprophilic	27385218	9622	351.357	JGI
		Pezizomycotina	Pezizomycetes	Plectania melastoma CBS 918.72 v1.0	unknown	92513795	16180	174.893	JGI
		Pezizomycotina	Pezizomycetes	Terfezia boudieri ATCC MYA-4762 v1.1	ectomycorrhiza/endomycorrhiza	63234573	12114	191.572	Murat C, Payen T, Noel B, Kuo A, Morin E, Chen J, Kohler A, Krizsan K, Balestrini R, Da Silva C, Montanini B, Hainaut M, Levati E, Barry KW, Belfiori B, Cichocki N, Clum A, Dockter RB, Fauchery L, Guy J, Iotti M, Le Tacon F, Lindquist EA, Lipzen A, Malagnac F, Mello A, Molinier V, Miyauchi S, Poulain J, Riccioni C, Rubini A, Sitrit Y, Splivallo R, Traeger S, Wang M, Zifcakova L, Wipf D, Zambonell…
		Pezizomycotina	Pezizomycetes	Peziza echinospora DOB1120 v1.0	saprophytic	63768826	10991	172.357	JGI
		Pezizomycotina	Pezizomycetes	Ascobolus immersus RN42 v1.0	coprophilous	59529874	17877	300.303	Murat C, Payen T, Noel B, Kuo A, Morin E, Chen J, Kohler A, Krizsan K, Balestrini R, Da Silva C, Montanini B, Hainaut M, Levati E, Barry KW, Belfiori B, Cichocki N, Clum A, Dockter RB, Fauchery L, Guy J, Iotti M, Le Tacon F, Lindquist EA, Lipzen A, Malagnac F, Mello A, Molinier V, Miyauchi S, Poulain J, Riccioni C, Rubini A, Sitrit Y, Splivallo R, Traeger S, Wang M, Zifcakova L, Wipf D, Zambonell…
		Pezizomycotina	Sordariomycetes	Neurospora crassa OR74A v2.0	saprophytic	41037538	10785	262.808	Galagan JE, Calvo SE, Borkovich KA, Selker EU, Read ND, Jaffe D, FitzHugh W, Ma LJ, Smirnov S, Purcell S, Rehman B, Elkins T, Engels R, Wang S, Nielsen CB, Butler J, Endrizzi M, Qui D, Ianakiev P, Bell-Pedersen D, Nelson MA, Werner-Washburne M, Selitrennikoff CP, Kinsey JA, Braun EL, Zelter A, Schulte U, Kothe GO, Jedd G, Mewes W, Staben C, Marcotte E, Greenberg D, Roy A, Foley K, Naylor J, Stang…
		Pezizomycotina	Eurotiomycetes	Aspergillus niger ATCC 1015 v4.0	saprophytic	34853277	11910	341.718	Andersen MR, Salazar MP, Schaap PJ, van de Vondervoort PJ, Culley D, Thykaer J, Frisvad JC, Nielsen KF, Albang R, Albermann K, Berka RM, Braus GH, Braus-Stromeyer SA, Corrochano LM, Dai Z, van Dijck PW, Hofmann G, Lasure LL, Magnuson JK, Menke H, Meijer M, Meijer SL, Nielsen JB, Nielsen ML, van Ooyen AJ, Pel HJ, Poulsen L, Samson RA, Stam H, Tsang A, van den Brink JM, Atkins A, Aerts A, Shapiro H…
		Taphrinomycotina	Schizosaccharomycetes	Schizosaccharomyces pombe	saprophytic/unicellular yeast	12611948	5134	407.074	Wood V, Gwilliam R, Rajandream MA, Lyne M, Lyne R, Stewart A, Sgouros J, Peat N, Hayles J, Baker S, Basham D, Bowman S, Brooks K, Brown D, Brown S, Chillingworth T, Churcher C, Collins M, Connor R, Cronin A, Davis P, Feltwell T, Fraser A, Gentles S, Goble A, Hamlin N, Harris D, Hidalgo J, Hodgson G, Holroyd S, Hornsby T, Howarth S, Huckle EJ, Hunt S, Jagels K, James K, Jones L, Jones M, Leather S…
		Saccharomycotina	Saccharomycetes	Saccharomyces cerevisiae M3836 v1.0	saprophytic/unicellular yeast	11532651	5984	518.875	Brown SD, Klingeman DM, Johnson CM, Clum A, Aerts A, Salamov A, Sharma A, Zane M, Barry K, Grigoriev IV, Davison BH, Lynd LR, Gilna P, Hau H, Hogsett DA, Froehlich AC Genome Sequences of Industrially Relevant Saccharomyces cerevisiae Strain M3707, Isolated from a Sample of Distillers Yeast and Four Haploid Derivatives. Genome Announc. 2013 Jun 27;1(3). pii: e00323-13. doi: 10.1128/genomeA.00323-1…
