# Supplementary material for: Subchromosome-Scale Nuclear and Complete Mitochondrial Genome Characteristics of Morchella crassipes
Source: Int J Mol Sci. 2020 Jan 12;21(2):483. doi: 10.3390/ijms21020483 (PMC7014384; doi:10.3390/ijms21020483)
Supplement: Supplementary file 1 [file ijms-21-00483-s001.zip › ijms-633159-SI/Table S4 Mitochondrial genome intron information of Morchella crassipes.xlsx]

## Sheet: Sheet3
Gene name	Intron
	Intron NO.	Start	Stop	Size（bp）	Type RNAweasel	E-value	Start	Stop
Nad1	i1	33674	40446	6773	intron IA	5.43e-19	39713	40388
	i2	40705	52974	12270	intron I (derived, B1)	1.81e-05	47802	48006
Cob	i1	69382	78220	8839	intron II (domainV)	1.49e-11	71946	71986
					intron IB (complete)	5.87e-16	72113	72322
					intron IB (complete)	9.14e-21	84034	84229
	i2	78320	80541	2222	intron II (domainV)	1.88e-08	77978	78021
					intron II (domainV)	1.22e-08	80469	80516
	i3	80650	83593	2944	intron ID	1.11e-35	81763	81890
	i4	84020	85335	1316
					intron IC2	6.93e-30	90851	91085
Nad2	i1	106734	106946	213
	i2	107280	113788	6509	intron II (domainV)	1.49e-11	113709	113749
	i3	114215	118611	4397	intron II (domainV)	1.49e-11	118483	118523
nad4	i1	130386	138343	7958
Cox1	i1	170511	206767	36257	intron II (domainV)	3.15e-11	170297	170336
					intron II (domainV)	3.94e-13	177203	177242
					intron IC2	2.02e-33	180194	180423
					intron IB (3', partial)	4.06e-06	185864	185971
					intron IB (complete)	2.35e-20	188013	188650
					intron IB (complete)	6.37e-19	192157	193414
					intron IB (3', partial)	2.86e-07	195025	195086
	i2	206897	220250	13354	intron IB (complete)	8.8e-18	213059	213231
					intron IC2	2.84e-38	213360	213645
					intron IB (complete)	1.74e-24	217436	218679
	i3	220344	229308	8965	intron IB (complete)	6.01e-16	220391	221698
					intron IB (3', partial)	2.86e-07	228239	229231
	i4	229408	256481	27074	intron IB (complete)	1.89e-13	243321	244492
					intron II (domainV)	1.49e-11	249814	249854
					intron IB (5', partial)	7.78e-05	236300	237236
					intron IB (3', partial)	2.38e-08	238156	238432
					intron IB (3', partial)	2.25e-05	342802	343019
	i5	256566	270521	13956	intron IB (complete)	5.65e-16	256598	256778
					intron I (derived, B2)	8.42e-07	265810	265906
					intron IB (complete)	1.22e-17	270249	270486
	i6	270672	285172	14501	intron IB (complete)	6.92e-18	275138	275432
					intron IB (complete)	3.92e-18	275608	276019
					intron IB (complete)	4.13e-21	281541	283157
rrnS	i1	293980	296240	2261	intron II (domainV)	4.73e-11	296168	296210
	i2	296396	300354	3959	intron II (domainV)	0.000246	300281	300323
	i3	300620	301070	451	intron IC2	1.62e-42	300654	300888
	i4	301327	301360	34
	i5	301424	301825	402	intron IC1	3.63e-27	301481	301759
	i6	301852	305832	3981	intron I (derived, A)	0.0272	301949	302113
Cox3	i1	332557	338773	6217	intron IB (extra insertion)	4.46e-12	338547	339421
	i2	338842	340693	1852	intron II (domainV)	2.06e-13	340613	340658
	i3	340810	348155	7346	intron ID	8.88e-17	347912	348030
	i4	348381	353227	4847	intron I (derived, A)	0.00846	352995	353170
Cox2	i1	360676	370310	9635	intron IB (5', partial)	2.07e-05	365519	365999
					intron I (derived, B1)	0.00213	370113	370278
	i2	370446	379093	8648	intron ID	9.83e-29	378915	379068
	i3	379385	380037	653
Nad5	i1	389728	391569	1842	intron ID	1.38e-26	391266	391380
	i2	391636	395222	3587	intron IC2	1.09e-33	391672	391906
	i3	395315	402602	7288	intron I (derived, B1)	5.65e-06	398313	398566
	i4	402758	408144	5387	intron IB (complete)	7.05e-12	407522	408058
	i5	408250	412506	4257	intron IB (5', partial)	0.0728	408303	409271
					intron IB (5', partial)	0.00138	409400	410310
	i6	412540	414834	2295	intron IB (5', partial)	0.00114	412561	413117
					intron IB (3', partial)	1.48e-08	413741	414773
	i7	414878	420098	5221
	i8	420339	424029	3691	intron IB (complete)	8.01e-20	421513	421708
	i9	424399	427969	3571	intron IC2	1.61e-41	424433	424668
rrnR	i1	477229	479634	2406
	i2	479749	486305	6557	intron IC1	4.16e-27	484818	485082
					intron II (domainV)	2.08e-06	484669	484712
	i3	486562	490437	3876	intron I (derived, A)	0.00105	488678	488774
	i4	490665	490718	54
	i5	490966	491091	126
	i6	491211	494405	3195	intron IC2	9.53e-39	491241	491462
	i7	494521	496231	1711	intron II (domainV)	4e-10	496159	496201
	i8	496423	498376	1954	intron IC2	1.58e-28	498033	498276
	i9	498470	500356	1887	intron II (domainV)	1.24e-08	500282	500326
	i10	500653	503148	2496
	i11	503630	505494	1865	intron IA	6.93e-21	503674	505432
	i12	505628	509460	3833
	i13	509607	509791	185
					intron II (domainV)	3.38e-07	27457	27499
					intron II (domainV)	8.78e-14	429545	429584
					intron IC1	1.42e-33	389018	389363
